# Supplementary material for: Comprehensive molecular characterization of Methylobacterium extorquens AM1 adapted for 1-butanol tolerance
Source: Biotechnol Biofuels. 2016 Apr 11;9:84. doi: 10.1186/s13068-016-0497-y (PMC4827201; doi:10.1186/s13068-016-0497-y)
Supplement: Supplementary file 1 — 10.1186/s13068-016-0497-y The complete genome sequencing results of BHBT5 and the parent strain from Mary Lidstrom’s lab. [file 13068_2016_497_MOESM1_ESM.xlsx]

## Sheet: BHBT5
Predicted mutations
evidence	seq id	position	mutation	annotation	gene	description
RA	META1	479667	T→C	N183N (AAT→AAC)	motB →	Chemotaxis protein MotB
RA	META1	482893	+C	pseudogene (950/1239 nt)	META1_0458 →	fragment of conserved protein of unknown function (N‑terminal fragment)
RA	META1	1468176	T→G	T297P (ACC→CCC)	META1_1407 ←	conserved protein of unknown function, putative zinc ion binding protein
RA	META1	1773795	A→G	E149G (GAG→GGG)	META1_1698 →	protein of unknown function
RA	META1	1911761	T→C	F5S (TTC→TCC)	META1_1826 →	protein of unknown function
RA	META1	1911766	A→C	T7P (ACC→CCC)	META1_1826 →	protein of unknown function
RA	META1	1911770	T→C	L8P (CTC→CCC)	META1_1826 →	protein of unknown function
RA	META1	2268716	A→T	T250S (ACC→TCC)	map →	methionine aminopeptidase
RA	META1	2268718	2 bp→TT	coding (750‑751/855 nt)	map →	methionine aminopeptidase
RA	META1	2268721	2 bp→TT	coding (753‑754/855 nt)	map →	methionine aminopeptidase
RA	META1	2268724	3 bp→CAA	coding (756‑758/855 nt)	map →	methionine aminopeptidase
RA	META1	2268728	Δ1 bp	coding (760/855 nt)	map →	methionine aminopeptidase
RA	META1	2268730	G→A	T254T (ACG→ACA)	map →	methionine aminopeptidase
RA	META1	2268739	+A	coding (771/855 nt)	map →	methionine aminopeptidase
RA	META1	2329711	Δ1 bp	intergenic (‑57/+346)	META1_2262 ← / ← hisI	fragment of patatin‑like phospholipase (C‑terminal fragment)/phosphoribosyl c‑AMP cyclohydrolase
RA	META1	2597730	T→A	E181V (GAG→GTG)	gpmA ←	phosphoglyceromutase
RA	META1	2777457	T→G	P136P (CCA→CCC)	META1_2648 ←	protein of unknown function
RA	META1	2838079	A→C	L171R (CTG→CGG)	kefB ←	potassium:proton antiporter
RA	META1	3037769	Δ1 bp	coding (718/939 nt)	META1_2908 →	putative maltose alpha‑D‑glucosyltransferase
RA	META1	3159071	Δ1 bp	intergenic (+568/‑77)	glnG → / → META1_3022	two‑component sigma‑54 specific nitrogen transcriptional regulator, Fis subfamily; N‑terminal response receiver/putative helicase domain protein, DEAD/DEAH motif
MC JC	META1	3562265	Δ194 bp		[META1_3425]–[META1_3426]	[META1_3425], [META1_3426]
JC	META1	4001527	Δ5 bp	coding (2‑6/402 nt)	META1_3891 ←	putative glutathione transferase (C‑terminal fragment)
RA	META1	4718347	T→G	intergenic (‑272/+29)	depB ← / ← META1_4598	PHB depolymerase/succinate‑semialdehyde dehydrogenase I, NADP‑dependent (gabD‑like)
JC	META2	348257	Δ6 bp	coding (71‑76/318 nt)	META2_0408 ←	protein of unknown function
RA	META2	580985	+C	coding (469/513 nt)	META2_0619 ←	protein of unknown function
RA	META2	770863	Δ1 bp	coding (890/1956 nt)	META2_0816 →	Superfamily I DNA and RNA helicase, helicase subunits‑like protein (N‑terminal part).
RA	META2	946695	A→G	L487P (CTT→CCT)	META2_1014 ←	Putative thiol:disulfide interchange protein (cytochrome c biogenesis protein)
RA	META2	1074768	A→C	G97G (GGT→GGG)	META2_1152 ←	conserved protein of unknown function
Unassigned missing coverage evidence
			seq id	start	end	size	←reads	reads→	gene	description
*	*	÷	META1	2802714	2804209	1496	209 [206]	[206] 208	META1_2675–META1_2676	META1_2675, META1_2676
*	*	÷	META1	4149912–4151076	4151076	1–1165	209 [204]	[206] 207	META1_4069	transposase of ISMex3 , IS256 family
*	*	÷	META1	5288439	5289126	688	209 [206]	[206] 209	[META1_5133]	[META1_5133]
*	*	÷	META2	1157221–1157969	1158555–1158013	45–1335	153 [152]	[152] 154	[META2_1247]–[META2_1249]	[META2_1247], META2_1248, [META2_1249]
*	*	÷	p2META	1–1739	1739	1–1739	NA [0]	[97] 99	p2META_CDS0R–pin	p2META_CDS0R, pin
*	*	÷	p2META	35887–37858	37858	1–1972	99 [98]	[0] NA	[p2META_0045]	[p2META_0045]
*	*	÷	p3META	22774–24943	24943	1–2170	191 [190]	[0] NA	p3META_0036–[p3META_CDS23504D]	p3META_0036, [p3META_CDS23504D]
Unassigned new junction evidence...
	seq id	position	reads (cov)	reads (cov)	score	skew	freq	annotation	gene	product
*	META1	859724 =	7 (0.020)	324 (0.910)	206/498	0.4	0.979	coding (569/729 nt)	META1_0826	conserved protein of unknown function
?	META1	920470 =	NA (NA)					intergenic (+255/+32)	META1_0888/META1_0889	protein of unknown function/transposase of ISMex3, IS256 family
*	META1	= 859732	15 (0.040)	279 (0.780)	187/498	0.9	0.949	coding (577/729 nt)	META1_0826	conserved protein of unknown function
?	META1	= 911528	NA (NA)					intergenic (‑56/‑32)	META1_0876/META1_0877	transposase of ISMex3, IS256 family/conserved protein of unknown function
*	META1	4056718 =	396 (1.110)	225 (0.670)	176/470	0.9	0.364	noncoding (77/90 nt)	META1_tRNA19	Ser tRNA
?	META1	= 4115508	413 (1.230)					intergenic (‑188/+124)	META1_4026/META1_4027	putative serine/threonine protein phosphatase/protein of unknown function
*	META1	= 4703837	NA (NA)	231 (0.760)	155/498	0.7	0.983	intergenic (‑251/‑368)	META1_4587/META1_CDS4704205D	transposase of ISMex4, IS1380 family/protein of unknown function; RMQ08497
?	META2	418168 =	4 (0.020)					coding (210/210 nt)	META2_0465	protein of unknown function
*	META2	= 418171	7 (0.030)	292 (1.150)	224/498	0	0.977	coding (207/210 nt)	META2_0465	protein of unknown function
?	META2	= 1155582	NA (NA)					intergenic (+149/‑477)	META2_1244/META2_1245	transposase of ISMex4, IS1380 family/protein of unknown function

## Sheet: Lidstrom lab strain
Predicted mutations
evidence	seq id	position	mutation	annotation	gene	description
RA	META1	482893	+C	pseudogene (950/1239 nt)	META1_0458 →	fragment of conserved protein of unknown function (N‑terminal fragment)
RA	META1	2268726	T→A	V253E (GTG→GAG)	map →	methionine aminopeptidase
RA	META1	2268739	+A	coding (771/855 nt)	map →	methionine aminopeptidase
RA	META1	2329711	Δ1 bp	intergenic (‑57/+346)	META1_2262 ← / ← hisI	fragment of patatin‑like phospholipase (C‑terminal fragment)/phosphoribosyl c‑AMP cyclohydrolase
RA	META1	3037769	Δ1 bp	coding (718/939 nt)	META1_2908 →	putative maltose alpha‑D‑glucosyltransferase
RA	META1	3159071	Δ1 bp	intergenic (+568/‑77)	glnG → / → META1_3022	two‑component sigma‑54 specific nitrogen transcriptional regulator, Fis subfamily; N‑terminal response receiver/putative helicase domain protein, DEAD/DEAH motif
JC	META1	3562265	Δ194 bp		[META1_3425]–[META1_3426]	[META1_3425], [META1_3426]
JC	META1	4001527	Δ5 bp	coding (2‑6/402 nt)	META1_3891 ←	putative glutathione transferase (C‑terminal fragment)
RA	META2	580985	+C	coding (469/513 nt)	META2_0619 ←	protein of unknown function
RA	META2	770863	Δ1 bp	coding (890/1956 nt)	META2_0816 →	Superfamily I DNA and RNA helicase, helicase subunits‑like protein (N‑terminal part).
RA	META2	946695	A→G	L487P (CTT→CCT)	META2_1014 ←	Putative thiol:disulfide interchange protein (cytochrome c biogenesis protein)
Unassigned missing coverage evidence
			seq id	start	end	size	←reads	reads→	gene	description
*	*	÷	META1	829041	829604	564	189 [182]	[182] 185	dhaK	Dihydroxyacetone kinase (Glycerone kinase)
*	*	÷	META1	1333887	1334513	627	184 [183]	[183] 184	META1_1280	conserved protein of unknown function precursor
*	*	÷	META1	1466604	1468845	2242	188 [180]	[181] 184	[META1_1406]–[META1_1407]	[META1_1406], [META1_1407]
*	*	÷	META1	2776675	2778200	1526	184 [183]	[182] 185	[META1_2648]–[META1_2649]	[META1_2648], [META1_2649]
*	*	÷	META1	2778594	2781466	2873	185 [183]	[182] 184	[META1_2649]–[META1_2652]	[META1_2649], META1_2650, META1_2651, [META1_2652]
*	*	÷	META1	2789943	2791093	1151	184 [183]	[183] 187	META1_2660–[META1_2661]	META1_2660, [META1_2661]
*	*	÷	META1	2793326	2796633	3308	187 [183]	[182] 186	[META1_2663]–[META1_2668]	[META1_2663], META1_2664, META1_2666, META1_2667, [META1_2668]
*	*	÷	META1	2800659	2806233	5575	186 [183]	[183] 184	[META1_2673]–[META1_2678]	[META1_2673], META1_2674, META1_2675, META1_2676, META1_2677, [META1_2678]
*	*	÷	META1	2807012	2808394	1383	186 [183]	[181] 185	META1_2680–[META1_2681]	META1_2680, [META1_2681]
*	*	÷	META1	2811069	2811545	477	185 [183]	[181] 184	[META1_2683]–[META1_2684]	[META1_2683], [META1_2684]
*	*	÷	META1	3974539	3975095	557	184 [182]	[181] 184	[META1_3864]	[META1_3864]
*	*	÷	META1	3984180	3984752	573	184 [183]	[183] 184	[META1_3869]–[META1_3870]	[META1_3869], [META1_3870]
*	*	÷	META1	4321319	4322906	1588	184 [181]	[183] 188	[yhhF]–[META1_4234]	[yhhF], [META1_4234]
*	*	÷	META1	5021314	5022333	1020	184 [182]	[182] 186	META1_4902	conserved protein of unknown function; putative membrane protein; putative ATPase
*	*	÷	META1	5228149	5229200	1052	184 [181]	[182] 184	[META1_5077]	[META1_5077]
*	*	÷	META1	5288417	5289183	767	184 [183]	[182] 187	[META1_5133]	[META1_5133]
*	*	÷	META2	543808	544406	599	98 [97]	[97] 98	[META2_0583]–[META2_0584]	[META2_0583], [META2_0584]
*	*	÷	META2	546446	547631	1186	98 [97]	[97] 100	[META2_0584]–[META2_0585]	[META2_0584], [META2_0585]
*	*	÷	META2	670007	670548	542	98 [97]	[97] 98	[META2_0713]–[META2_0714]	[META2_0713], [META2_0714]
*	*	÷	META2	1003451	1004177	727	99 [97]	[96] 98	META2_1076	protein of unknown function
*	*	÷	META2	1157314–1157969	1158501–1158013	45–1188	98 [97]	[96] 98	[META2_1247]–[META2_1249]	[META2_1247], META2_1248, [META2_1249]
*	*	÷	META2	1222406	1224523	2118	99 [96]	[97] 98	META2_1331	chromosome segregation‑like (SMC) protein
*	*	÷	p1META	42332–44195	44195	1–1864	12 [11]	[0] NA	[p1META_0051]	[p1META_0051]
*	*	÷	p2META	30397	30653	257	8 [6]	[7] 8	traA	Conjugal transfer protein TraA
*	*	÷	p2META	36060–37858	37858	1–1799	8 [7]	[0] NA	[p2META_0045]	[p2META_0045]
*	*	÷	p3META	1–1480	1480	1–1480	NA [0]	[12] 13	[p3META_0001]	[p3META_0001]
*	*	÷	p3META	22892–24943	24943	1–2052	13 [12]	[0] NA	[p3META_0036]–[p3META_CDS23504D]	[p3META_0036], [p3META_CDS23504D]
Unassigned new junction evidence...
	seq id	position	reads (cov)	reads (cov)	score	skew	freq	annotation	gene	product
*	META1	= 4703837	NA (NA)	160 (0.660)	118/572	0.3	0.856	intergenic (‑251/‑368)	META1_4587/META1_CDS4704205D	transposase of ISMex4, IS1380 family/protein of unknown function; RMQ08497
?	META2	418168 =	27 (0.150)					coding (210/210 nt)	META2_0465	protein of unknown function
*	META2	= 418171	23 (0.130)	154 (0.870)	132/572	0.1	0.87	coding (207/210 nt)	META2_0465	protein of unknown function
?	META2	= 1155582	NA (NA)					intergenic (+149/‑477)	META2_1244/META2_1245	transposase of ISMex4, IS1380 family/protein of unknown function
