# Supplementary material for: Comprehensive molecular characterization of Methylobacterium extorquens AM1 adapted for 1-butanol tolerance
Source: Biotechnol Biofuels. 2016 Apr 11;9:84. doi: 10.1186/s13068-016-0497-y (PMC4827201; doi:10.1186/s13068-016-0497-y)
Supplement: Supplementary file 7 — 10.1186/s13068-016-0497-y The primers used in this study. [file 13068_2016_497_MOESM7_ESM.xlsx]

## Sheet: Sheet1
Primers	Sequence (5’ to 3’)
p2712-Fw	GGAAGCCCTTCTCCCATCTGGAAC
p2712-Rev	AGCGACAGCAGATCGACAGCGAAG
p3891-Fw	TGTGGCTGCTCGAAGAACTG
p3891-Rev	ACAGGCCCAATCTTATCAC
p3021-p3022-Fw	TCGATTGTCATTGGGACCAG
p3021-p3022-Rev	ACCAGTCCGGCATAATCGAG
p2712-NdeI-Fw	CTCCATATGAGCGCGACGCAGAAGCGGGTC
p2712-SacI-Rev	CGAGCTCCTTTTTCCGAAAGCCGGTGGCCAG
